# Supplementary material for: Evaluation of China’s provincial digital economy development level and its coupling coordination relationship
Source: PLoS One. 2023 Jul 25;18(7):e0288614. doi: 10.1371/journal.pone.0288614 (PMC10368274; doi:10.1371/journal.pone.0288614)
Supplement: S1 Data — (XLSX) [file pone.0288614.s001.xlsx]

## Sheet: 2020
	Sales value of computer, communication and other electronic equipment manufacturing as a percentage of GDP (%)	Number of people employed in the computer, communications and other electronic equipment manufacturing industry (10,000)	Software product revenue as a percentage of GDP (%)	Communication equipment retail revenue as a share of GDP (%)	Information technology service revenue as a share of GDP (%)	Number of enterprises with e-commerce trading activities (pcs)	Information transmission, software and information technology services employment (10,000 people)	Total telecom business as a percentage of GDP (%)	Internet retail revenue as a share of GDP (%)	E-commerce purchases as a percentage of GDP (%)	E-commerce sales as a percentage of GDP (%)	Cell phone penetration rate (units per 100 people)	Number of mobile Internet users (million)	Length of fiber optic cable line (km)	Financial Inclusion Index	Total postal business as a percentage of GDP (%)	Express delivery business volume (million pieces)
Beijing	17.3487	8.61	12.1312	5.20379	30.0386	8877	92.3	8.99557	26.8798	42.3692	71.5512	178.43	3272.9	440119	417.88	1.33021	238221
Tianjin	12.1109	9.61	2.66151	0.859147	13.8985	1441	7	11.2509	12.4008	17.0695	30.8301	123.4	1488.8	376892	361.46	1.38174	92767.4
Hebei	2.37988	6.79	0.130831	0.109758	0.308367	2464	10.4	16.4933	7.55602	4.7439	12.1588	111.73	7104	2.23011e+06	322.7	2.35784	370250
Shanxi	7.05509	13	0.135113	0.164005	0.229097	1222	5.2	17.5148	3.8755	5.25937	13.1577	115.22	3266.3	1.31932e+06	325.73	0.853844	53583.6
Inner Mongolia	1.8957	0.98	0.0191246	0.0417055	0.0518439	683	4.6	14.8892	2.40901	11.5997	16.1286	123.17	2574.3	1.53862e+06	309.39	0.366824	19557.6
Liaoning	3.77735	5.4	3.61115	0.0966356	3.45921	1584	13.9	13.4937	5.97293	10.5392	17.2249	114.43	3921.8	1.64488e+06	326.29	1.10826	111978
Jilin	1.06357	0.71	0.850924	0.0777333	2.20366	595	4.4	17.2191	4.02313	2.81586	4.27127	119.22	2445	909123	308.26	0.992501	44693.6
Heilongjiang	0.576778	0.26	0.117604	0.264993	0.194401	631	8.6	15.2754	4.20338	2.68511	5.01653	120.7	2980.3	1.49973e+06	306.08	1.04639	45522.3
Shanghai	15.147	27.7	3.5393	1.40228	13.4162	5434	44.8	7.29754	30.9864	36.4267	61.045	171.99	3365.7	697997	431.93	2.19154	336331
Jiangsu	17.5562	151.46	2.86374	0.230415	6.05532	12511	32.8	8.94549	10.3218	7.50881	12.8399	116.78	8428.7	3.99007e+06	381.61	1.65452	697680
Zhejiang	11.6944	51.87	2.5814	0.162598	7.50309	12563	28.3	12.8611	27.5483	6.77436	18.7648	132.96	7041.1	3.49788e+06	406.88	6.6719	1.79462e+06
Anhui	13.9612	24.88	0.827779	0.091467	0.932431	5698	9.7	13.0649	7.1762	7.0692	16.2383	98.74	5010.5	2.37126e+06	350.16	1.57296	220228
Fujian	10.2902	31.28	1.46445	0.10564	2.98816	6403	10.3	8.90231	12.9665	4.02513	11.5757	114.09	3979.6	1.54888e+06	380.13	1.95081	343190
Jiangxi	13.8793	38.48	0.411187	0.0785085	0.394372	3259	5.5	13.7706	6.39005	6.17021	12.822	94.04	3599.3	2.14673e+06	340.61	1.21184	112004
Shandong	4.45846	24.94	2.82282	0.225218	3.60534	9777	19.9	9.84397	6.30844	10.4333	18.8979	107.43	8761.3	2.63055e+06	347.81	1.35886	415174
Henan	7.37567	40.38	0.182192	0.144062	0.501827	4191	18.3	14.8313	4.99008	4.85857	7.73536	101.16	8748.7	1.7648e+06	340.81	1.50853	310005
Hubei	12.0865	20.06	1.57326	0.300529	2.60281	4545	16.4	9.67964	6.59846	6.78339	11.6905	98.37	4789.7	1.98071e+06	358.64	1.08594	178506
Hunan	6.05522	28.88	0.625014	0.270742	1.28916	4834	8.5	13.5736	4.73248	6.74978	10.0184	101.13	5771.2	2.14301e+06	332.03	1.0273	147132
Guangdong	37.6304	330.31	2.40861	0.164778	7.9775	16936	74	13.5655	23.2773	19.7537	27.5673	123.3	14251.4	3.2234e+06	379.53	5.24355	2.20818e+06
Guangxi	4.13139	9.49	0.316202	0.104212	2.12338	2136	5.9	21.7851	4.21363	5.51969	9.55224	106.39	4799.3	2.20624e+06	325.17	0.971716	77882.2
Hainan	0.333129	0.07	0.406515	0.0786279	1.72728	578	2.4	20.7276	7.12712	5.8134	17.0221	112.61	964	322957	344.05	0.564855	11012.2
Chongqing	14.36	28.62	1.95646	0.198818	4.95845	3199	5.9	12.7595	4.72067	8.59272	23.2387	113.56	3117.2	1.29188e+06	344.76	0.80831	73105.4
Sichuan	15.1981	41.42	2.50957	0.444106	5.38761	5876	23.7	15.4875	7.70205	9.06393	12.1435	109.05	7521.4	3.53546e+06	334.82	1.10641	215159
Guizhou	2.1491	3.87	0.17042	0.0600789	1.28426	1697	4.6	28.4846	2.7588	4.33213	9.13317	106.15	3597.4	1.23046e+06	307.94	0.479509	28157
Yunnan	2.34762	2.92	0.0432674	0.0530546	0.386063	2055	5.3	23.0318	3.6967	5.53848	9.47908	104.92	3945.4	2.22214e+06	318.48	0.64473	62974.1
Shaanxi	10.709	9.76	1.82122	0.147316	8.20767	3038	14	15.8458	4.48555	3.89247	8.09167	116.11	3876.2	1.6953e+06	342.04	0.904367	91749.8
Gansu	4.33496	1.2	0.244324	0.118891	0.449056	803	3.6	28.3656	3.65655	9.04621	6.03159	106.87	2298.6	938821	305.5	0.522697	13823.5
Qinghai	3.18538	0.22	0.00665354	0.169333	0.141055	235	0.9	27.5303	3.86571	6.56538	6.70577	111.31	581.1	375296	298.23	0.319037	2359.5
Ningxia	6.41186	1.17	0.233386	0.030608	0.438204	315	0.8	23.5768	5.34109	4.94344	6.00783	116.51	712.7	269378	310.02	0.637156	7317.8
Xinjiang	0.967126	0.52	0.0915378	0.057039	0.345278	852	4	22.4101	2.24097	5.23816	5.30057	110.11	2359.2	1.40237e+06	308.35	0.333174	11486.2

## Sheet: 2019
	Sales value of computer, communication and other electronic equipment manufacturing as a percentage of GDP (%)	Number of people employed in the computer, communications and other electronic equipment manufacturing industry (10,000)	Software product revenue as a percentage of GDP (%)	Communication equipment retail revenue as a share of GDP (%)	Information technology service revenue as a share of GDP (%)	Number of enterprises with e-commerce trading activities (pcs)	Information transmission, software and information technology services employment (10,000 people)	Total telecom business as a percentage of GDP (%)	Internet retail revenue as a share of GDP (%)	E-commerce purchases as a percentage of GDP (%)	E-commerce sales as a percentage of GDP (%)	Cell phone penetration rate (units per 100 people)	Number of mobile Internet users (million)	Length of fiber optic cable line (km)	Financial Inclusion Index	Total postal business as a percentage of GDP (%)	Express delivery business volume (million pieces)
Beijing	14.9758	9.04	10.1335	3.02011	22.471	8516	85.9131	7.58239	6.33113	37.9418	65.6914	186.66	3289.2	391947	399	1.3008	228716
Tianjin	12.2856	9.93	2.46443	0.784868	11.5	1420	6.5728	8.46977	17.0409	16.6361	22.8746	109.15	1450.7	362060	344.11	1.055	69733
Hebei	2.34414	6.49	0.134456	0.0803315	0.769274	2044	9.4006	13.5081	1.60549	5.48647	7.76624	109.53	6915.2	2.18422e+06	305.06	1.58777	230393
Shanxi	7.46399	10.32	0.113939	0.0721808	0.153582	972	4.808	13.9499	2.58712	7.88703	12.5491	106.92	3142.3	1.27877e+06	308.73	0.683339	36413.8
Inner Mongolia	1.77899	0.81	0.0108061	0.0407842	0.0241103	583	3.698	12.0599	8.28699	9.4774	14.9199	118.59	2606.2	1.30986e+06	293.89	0.292636	14263.2
Liaoning	4.13008	5.52	3.01717	0.117947	3.34034	1455	13.1151	10.9324	2.10723	10.3186	16.5078	112.22	4062.3	1.49979e+06	311.01	0.813747	79515.6
Jilin	0.932734	0.7	0.442234	0.0659173	2.13059	537	4.8709	15.0877	5.70487	2.46358	5.08919	107.69	2304.8	791002	292.77	0.806271	30662
Heilongjiang	0.619055	0.25	0.133552	0.166242	0.217224	505	8.1168	12.7267	76.5353	2.31328	4.40104	104.74	2901.8	1.2741e+06	292.87	0.84245	35088.9
Shanghai	11.7696	30.51	4.44787	1.34935	10.8619	4660	41.768	5.87187	25.9364	29.7927	53.6292	165.06	3197.4	672080	410.28	2.01817	313326
Jiangsu	15.3156	146.94	3.0031	0.226043	5.38038	9844	30.0109	7.57331	16.376	7.44543	9.91032	125.97	8452.6	3.67924e+06	361.93	1.43222	574060
Zhejiang	10.0942	47.46	2.98537	0.199112	5.98808	11353	23.0351	10.7728	3.85025	6.42356	18.4149	149.34	7047	3.26529e+06	387.49	5.09636	1.32625e+06
Anhui	12.3695	21.56	0.77359	0.0895619	0.769952	5830	9.1068	10.7957	13.1878	6.01202	15.0067	91.8	4790.8	2.25249e+06	330.29	1.18758	154543
Fujian	8.82788	32.15	2.03236	0.125251	3.74719	5749	10.241	7.63168	3.7462	4.06911	10.5623	118.81	3915.8	1.55675e+06	360.51	1.52379	261951
Jiangxi	12.4751	33.45	0.446895	0.0764617	0.273291	2658	5.0941	11.4652	16.597	5.53004	11.9903	89.09	3506.4	1.87945e+06	319.13	0.929738	77719.9
Shandong	4.03326	22.76	2.94295	0.216301	3.32195	8351	18.7519	8.1421	3.17416	11.2003	18.127	107.1	8855.1	2.41418e+06	327.36	1.01029	288856
Henan	7.79846	40.78	0.175694	0.159531	0.423025	3831	18.0078	11.0564	5.271	4.53398	7.85544	102.09	8245.7	1.76115e+06	322.12	1.0882	211093
Hubei	8.80678	17.92	1.88988	0.296869	2.39747	3909	15.4267	7.35537	4.01608	6.70874	10.3307	95.97	4635.6	1.78091e+06	344.4	1.0005	168500
Hunan	5.09213	24.88	0.567089	0.261168	0.779002	4158	6.2675	10.6883	57.4264	5.80673	8.6657	96.09	5489.7	2.03059e+06	310.85	0.809491	103079
Guangdong	35.1857	334.43	2.28367	0.128586	6.86999	15175	72	11.1881	0.761579	20.342	28.0189	143.5	14200.3	2.91931e+06	360.61	4.08972	1.68059e+06
Guangxi	3.62902	8.8	0.177708	0.105099	1.71483	1762	5.38	16.8938	1.7573	6.38174	7.4704	103.38	4450.2	1.75847e+06	309.91	0.75076	56386.3
Hainan	0.279341	0.06	0.958008	0.0777935	4.38959	452	2.3	16.4626	20.3826	5.59623	15.6058	120.21	931.5	285185	328.75	0.477874	8143.41
Chongqing	13.0789	25.47	1.76474	0.206305	4.39312	2737	4.736	11.027	14.0563	7.28551	20.1768	117.75	3016.1	1.20185e+06	325.47	0.704531	55322.4
Sichuan	12.8768	35.18	2.58359	0.408917	4.64499	4968	21.405	11.0798	1.02454	7.91319	11.5154	112.76	7277.7	3328646	317.11	0.960532	179105
Guizhou	2.22209	4.71	0.142999	0.132981	1.09026	1487	3.4212	23.106	4.90061	3.65071	8.4404	111.78	3520.1	1.15094e+06	293.51	0.453506	24584.4
Yunnan	1.96105	2.24	0.11161	0.0511545	0.320921	1783	4.1	18.0213	0.226062	4.03122	8.43791	100.1	3829.3	2.00288e+06	303.46	0.509478	43160.8
Shaanxi	9.4874	8.76	2.6673	0.120807	7.16414	2713	13.332	13.0535	1.28173	3.95919	7.73189	119.72	3839.8	1.53214e+06	322.89	0.748725	72891.9
Gansu	3.64991	1.21	0.220341	0.112981	0.463164	674	3.5054	22.4686	0.770792	9.04305	6.34871	103.92	2323.1	887836	289.14	0.443091	10371.2
Qinghai	3.24348	0.27	0.00101148	0.17566	0.0701293	211	0.88	21.4764	3.54692	7.38381	7.10733	110.73	564.7	324874	282.65	0.2731	1896.06
Ningxia	5.58306	0.81	0.104842	0.0248101	0.45992	296	0.7947	19.8459	5.38885	4.58319	6.49597	119.24	685.7	240152	292.31	0.533016	4891.61
Xinjiang	0.1668	0.16	0.12841	0.0536879	0.422001	681	3.88	14.7531	2.27401	5.62546	5.28642	108.79	2138.2	1.19442e+06	294.34	0.316391	9902.63

## Sheet: 2018
	Sales value of computer, communication and other electronic equipment manufacturing as a percentage of GDP (%)	Number of people employed in the computer, communications and other electronic equipment manufacturing industry (10,000)	Software product revenue as a percentage of GDP (%)	Communication equipment retail revenue as a share of GDP (%)	Information technology service revenue as a share of GDP (%)	Number of enterprises with e-commerce trading activities (pcs)	Information transmission, software and information technology services employment (10,000 people)	Total telecom business as a percentage of GDP (%)	Internet retail revenue as a share of GDP (%)	E-commerce purchases as a percentage of GDP (%)	E-commerce sales as a percentage of GDP (%)	Cell phone penetration rate (units per 100 people)	Number of mobile Internet users (million)	Length of fiber optic cable line (km)	Financial Inclusion Index	Total postal business as a percentage of GDP (%)	Express delivery business volume (million pieces)
Beijing	16.0376	9.6	10.1089	3.35614	20.7126	6536	84	5.78978	24.0571	35.0383	60.2283	186.11	3291.1	377020	368.54	1.31243	220876
Tianjin	9.09247	10.46	1.98855	0.523402	6.56881	1103	6.4	3.92256	6.70614	10.1347	16.5128	105.7	1352.5	238077	316.88	0.613196	57576.7
Hebei	1.7227	6.83	0.108858	0.0815878	0.604411	1954	8.4	7.74818	5.60507	5.47455	7.09825	108.46	6505.3	2.11947e+06	282.77	1.05556	174136
Shanxi	6.28073	11	0.0837787	0.047984	0.0718868	916	4.9	8.1634	3.16326	5.48278	14.5688	106.55	3086.3	1.19483e+06	283.65	0.559278	30332.9
Inner Mongolia	2.66062	1.2	0.0212271	0.0513615	0.0407769	571	4.9	7.35007	2.14585	7.27795	11.2706	120.14	2508.1	876328	271.57	0.256518	15182.3
Liaoning	4.14768	5.38	2.76429	0.140508	2.5436	1226	12.8	7.0114	4.52966	8.94398	14.3723	111.96	3905.9	1.3547e+06	290.95	0.634556	65363.7
Jilin	0.729703	0.81	1.34173	0.0464357	2.26281	635	5.8	7.14977	2.97918	1.91315	3.66908	110.98	2366.2	872629	276.08	0.48187	22637.5
Heilongjiang	0.537844	0.31	0.116614	0.123154	0.09889	466	8	6.91576	3.34136	1.89957	3.62617	101.6	2894.9	1.06384e+06	274.73	0.572926	30177.2
Shanghai	13.7699	32	3.7106	1.22103	11.0486	3645	35.6	4.39518	26.8866	29.5729	53.2805	153.57	3032	617611	377.73	2.51109	348649
Jiangsu	16.5883	155	2.34702	0.222473	5.7716	8939	32	5.19968	9.98138	7.05737	9.35241	121.65	7979.5	3.51178e+06	334.02	1.13421	438935
Zhejiang	10.3671	46	2.14232	0.169279	6.56633	10558	21.8	7.29811	25.5968	4.71358	15.7419	144.83	6833.6	3.0212e+06	357.45	4.13941	1.01105e+06
Anhui	12.997	21.78	0.641521	0.0708172	0.605262	4704	9.3	7.53479	6.71814	7.00907	16.211	87.54	4596.3	2.1611e+06	303.83	1.05559	112322
Fujian	9.77543	31	2.7238	0.126327	4.2372	5028	12.3	5.65922	11.4906	2.78767	9.72237	115.54	3793.6	1.54778e+06	334.44	1.39381	211613
Jiangxi	13.5548	32	0.373895	0.0997963	0.30512	2234	5.5	7.31952	5.60979	4.77103	12.8175	87	3340.8	1.77286e+06	296.23	0.803465	61929.5
Shandong	3.92312	26	2.20966	0.191802	2.76614	10654	18	4.78509	4.59476	13.1219	20.9131	105.2	8418.6	2.34e+06	301.13	0.691045	218701
Henan	8.73983	40.57	0.186658	0.229587	0.486559	3618	12.8	8.22025	3.93209	4.62004	10.7872	97.39	7766.5	1.76872e+06	295.76	0.908755	152632
Hubei	9.39884	18	2.0336	0.364167	2.30234	3666	13.5	5.18214	6.43567	4.6382	10.2915	94.13	4552	1.59266e+06	319.48	0.876988	135308
Hunan	5.54552	24.89	0.493606	0.271786	0.526276	3988	6.8	6.8004	4.45838	7.08646	8.58595	91.36	5226.6	2.00162e+06	286.81	0.681495	78932.6
Guangdong	37.0074	331	2.34596	0.162678	6.39978	12158	60.8	8.01666	19.4513	17.5833	28.6087	148.27	14106.9	2.58893e+06	331.92	3.30574	1.2962e+06
Guangxi	3.24284	8.62	0.0594521	0.0919297	0.659231	1530	4.9	10.0905	3.59857	4.00835	5.73983	102.42	4130.8	1.34028e+06	289.25	0.622872	48101.1
Hainan	0.28104	0.06	1.09933	0.0279385	4.13406	392	2.2	11.7805	7.24537	5.88777	14.2693	116.16	914	255302	309.72	0.451982	7107.05
Chongqing	14.7325	25	1.58237	0.228992	4.31337	2545	4.9	7.57995	5.06257	7.97861	20.5606	117.7	2862.2	1.05943e+06	301.53	0.662126	45795.4
Sichuan	14.5041	34.27	2.8031	0.45066	4.35824	4501	19.3	8.10546	6.5679	6.05706	10.3722	108.72	7332	2.77587e+06	294.3	0.856603	145992
Guizhou	2.53943	5.15	0.202344	0.167359	0.972211	1576	3.5	14.8136	3.06218	4.16238	10.8878	109.46	3323.1	1.05725e+06	276.91	0.425963	21193.7
Yunnan	2.34885	2.35	0.121245	0.0595041	0.373578	1713	4.9	13.8623	3.53613	4.85037	8.07052	96.47	3918.9	1.52386e+06	285.79	0.505729	33999.1
Shaanxi	8.79766	8.52	1.90709	0.0387915	5.81394	2483	12.7	9.06736	3.93849	3.3337	7.44855	121.33	3726.8	1.21555e+06	295.95	0.568288	56876.5
Gansu	3.5047	1.21	0.233566	0.127576	0.389034	614	3	14.4821	3.49985	9.51726	6.14111	103.74	2210.6	826956	266.82	0.376543	8911.59
Qinghai	3.42032	0.29	0.0125644	0.0806218	0.0335052	186	0.9	14.7566	1.79741	5.90179	5.8634	113.79	559	288659	263.12	0.249544	1897.17
Ningxia	5.12796	0.73	0.170572	0.0207817	0.320632	286	0.8	12.4939	2.30488	5.87286	7.20883	128.04	694.6	223071	272.92	0.480139	6771.33
Xinjiang	0.409867	0.22	0.0696774	0.0532827	0.527581	521	3.1	7.0184	1.30912	4.76183	6.97512	108.73	1992.5	1.38637e+06	271.84	0.311745	11121.4

## Sheet: 2017
	Sales value of computer, communication and other electronic equipment manufacturing as a percentage of GDP (%)	Number of people employed in the computer, communications and other electronic equipment manufacturing industry (10,000)	Software product revenue as a percentage of GDP (%)	Communication equipment retail revenue as a share of GDP (%)	Information technology service revenue as a share of GDP (%)	Number of enterprises with e-commerce trading activities (pcs)	Information transmission, software and information technology services employment (10,000 people)	Total telecom business as a percentage of GDP (%)	Internet retail revenue as a share of GDP (%)	E-commerce purchases as a percentage of GDP (%)	E-commerce sales as a percentage of GDP (%)	Cell phone penetration rate (units per 100 people)	Number of mobile Internet users (million)	Length of fiber optic cable line (km)	Financial Inclusion Index	Total postal business as a percentage of GDP (%)	Express delivery business volume (million pieces)
Beijing	16.6891	9.88	10.2734	3.73572	17.6372	6028	77.44	3.10756	24.357	39.4639	65.6282	172.85	4639.7	356820	329.94	1.49677	227452
Tianjin	8.89192	10.95	1.78455	0.512152	5.13586	1122	5.3464	1.62093	5.72424	9.52279	14.1753	101.49	1309.6	204693	284.03	0.572154	50199
Hebei	1.40353	7.19	0.108713	0.0868113	0.579751	2106	8.4	3.22254	3.97515	8.35658	7.17626	100.83	6211.8	1.71447e+06	258.17	0.790914	119389
Shanxi	6.08665	11.44	0.0801112	0.108962	0.0967259	904	4.8649	3.7622	2.13029	4.72038	5.56592	98.53	2956.1	1.06976e+06	259.95	0.466371	24359.1
Inner Mongolia	3.42503	1.41	0.0313117	0.0689603	0.0567214	630	4.2195	3.05146	1.50408	6.67797	10.7199	112.36	2360.3	985571	258.5	0.213218	11035.3
Liaoning	4.69037	5.09	3.74673	0.115254	4.49493	1149	12.9036	3.73036	3.50204	4.84851	11.1131	108.85	3936.8	1.17439e+06	267.18	0.543546	51434.5
Jilin	0.754791	0.87	1.31245	0.0578807	2.056	717	6.0068	3.2527	1.91374	1.70765	3.59998	105.57	2349.6	429755	254.76	0.386697	17569.4
Heilongjiang	0.591158	0.34	0.42584	0.354657	0.667372	457	8.0394	3.75603	2.02293	2.62409	4.23639	96.53	2858.7	1083490	256.78	0.499413	23185.6
Shanghai	14.7487	34.26	4.48892	1.17684	9.18866	3556	30.7312	2.26485	22.1562	28.7736	50.0842	136.4	3393.1	582874	336.65	2.32387	311504
Jiangsu	18.0116	164.88	2.61249	0.233971	4.5107	8468	27.9446	2.40655	8.15992	6.08736	7.65881	109.69	9257.6	3.24841e+06	297.69	1.02589	359628
Zhejiang	10.0175	45.53	2.34957	0.214823	5.52904	10775	23.0354	3.46579	23.7557	4.88465	13.1959	134.18	7456.3	2776879	318.05	3.33874	793231
Anhui	12.9346	21.39	0.479199	0.065882	0.622733	4510	8.6	3.07869	5.22578	7.22185	12.2122	78.09	4639.7	1.79959e+06	271.6	0.917833	86332.3
Fujian	11.5936	29.76	2.74317	0.121185	4.34521	4887	10.849	2.8244	9.77935	3.24187	8.9267	109.82	3508.8	1.27063e+06	299.28	1.22074	166111
Jiangxi	12.7776	28.63	0.182542	0.0597811	0.343692	1925	6.193	3.30636	3.43042	4.70202	14.3505	74.62	3079.3	1.54083e+06	267.17	0.648046	43754.5
Shandong	4.54717	28.95	2.20266	0.1955	2.59428	7445	18.8	2.06377	3.49601	11.4163	19.1274	99.38	8508	2.09662e+06	272.06	0.540903	151475
Henan	9.85273	39.16	0.197945	0.263732	0.471665	3672	13.2205	3.33227	3.89582	3.93398	9.89253	89.48	7542.4	1.75113e+06	266.92	0.746776	107378
Hubei	9.5325	18.26	2.11023	0.1046	2.0255	3284	10.8275	2.41738	4.83848	4.94841	12.4339	84.62	4116.4	1.42135e+06	285.28	0.749026	101278
Hunan	5.93582	25.09	0.410141	0.420819	0.817569	3292	6.6739	2.7405	3.26668	3.42802	7.91288	82.85	4922.5	1898039	261.12	0.56821	59181.6
Guangdong	39.0681	329.08	2.41012	0.1494	5.48449	10922	49.7977	3.99051	17.4832	15.5001	25.853	132.48	14160.3	2.40841e+06	296.17	2.81621	1013468
Guangxi	3.38569	8.56	0.123196	0.120335	0.308207	1473	4.0065	3.84193	2.47419	3.53987	5.24206	89.77	3713.4	1.09349e+06	261.94	0.475294	31750.3
Hainan	0.253891	0.06	0.576577	0.0329409	1.74631	424	1.7592	5.63065	4.78203	5.82628	12.6363	108.83	911.7	233372	275.64	0.425766	5915.77
Chongqing	15.4293	24.76	1.47199	0.20129	4.03146	2513	4.7884	3.14795	4.09066	6.18593	18.39	106.49	2831.6	930677	276.31	0.51455	32874.9
Sichuan	15.4316	33.84	2.83822	0.394535	4.51233	4459	19	3.36934	5.44453	5.47293	9.97236	92.67	6898.5	2.50609e+06	267.8	0.728119	110796
Guizhou	2.81962	5.42	0.141129	0.158041	0.758521	1657	3.4669	6.17481	2.60324	3.81217	10.5924	97.36	2938.5	866172	251.46	0.393107	15781.9
Yunnan	1.93474	2.42	0.108693	0.0628956	0.362291	1742	4.7354	6.98245	2.37294	5.01455	8.11781	88.08	3680.5	1088486	256.27	0.404486	9042.35
Shaanxi	8.52261	8.37	2.31241	0.17179	4.53824	2311	12.5914	3.81756	5.35098	3.71892	5.54231	110.04	3668.3	1.08674e+06	266.85	0.531125	45750.7
Gansu	2.90969	1.22	0.169037	0.104961	0.436735	578	2.9494	6.11523	3.15822	10.4264	5.53091	96.22	2034.1	725924	243.78	0.35845	7201.68
Qinghai	3.83072	0.31	0.0140962	0.0891486	0.0137152	192	0.9	6.15964	1.23056	5.85181	5.06699	102.09	533.3	210368	240.2	0.228967	1449.71
Ningxia	4.93123	0.68	0.134163	0.0267165	0.306369	299	0.8	5.94937	1.3126	5.37816	7.24541	116.16	682.5	198617	255.59	0.444888	3721.47
Xinjiang	0.634812	0.26	0.117258	0.0562399	0.376587	536	3	3.06268	0.704836	2.75778	5.48614	92.13	1855.8	885343	248.69	0.298843	9042.35

## Sheet: 2016
	Sales value of computer, communication and other electronic equipment manufacturing as a percentage of GDP (%)	Number of people employed in the computer, communications and other electronic equipment manufacturing industry (10,000)	Software product revenue as a percentage of GDP (%)	Communication equipment retail revenue as a share of GDP (%)	Information technology service revenue as a share of GDP (%)	Number of enterprises with e-commerce trading activities (pcs)	Information transmission, software and information technology services employment (10,000 people)	Total telecom business as a percentage of GDP (%)	Internet retail revenue as a share of GDP (%)	E-commerce purchases as a percentage of GDP (%)	E-commerce sales as a percentage of GDP (%)	Cell phone penetration rate (units per 100 people)	Number of mobile Internet users (million)	Length of fiber optic cable line (km)	Financial Inclusion Index	Total postal business as a percentage of GDP (%)	Express delivery business volume (million pieces)
Beijing	15.3177	10.69	9.5244	3.88404	15.4159	5661	69.2	2.31048	20.5348	36.3885	46.8528	178.06	3594	306658	286.37	196029	1.50375
Tianjin	7.99373	13.3	1.57917	0.517797	4.23189	1575	4.8	1.02368	4.29121	80.2219	16.9692	96.01	1125	183854	245.84	41005.3	0.483747
Hebei	1.52679	8.42	0.113812	0.0825994	0.536912	2473	8.4	1.94322	3.03207	3.26001	7.53373	95.33	5518	1.17998e+06	214.36	90392.4	0.613618
Shanxi	6.73366	10.31	0.0801507	0.0606111	0.0964721	1110	5	2.51892	1.35858	4.76154	5.21286	91.42	2485.3	904758	224.81	18665.2	0.435772
Inner Mongolia	2.09719	0.51	0.0901363	0.0671333	0.0634374	861	4.8	1.37709	0.803725	5.66469	8.75767	98.04	2045.2	586203	229.93	8470.64	0.150319
Liaoning	4.27776	6.01	3.55375	0.160652	4.64797	1453	12.6	2.30464	2.38505	4.75707	9.55234	101.13	3529.8	1.03531e+06	231.41	39825.9	0.455974
Jilin	0.670984	0.96	1.1292	0.0491987	1.83281	807	6.4	1.78868	1.38122	1.59777	3.41549	97.14	2029.7	411279	217.07	13894	0.311502
Heilongjiang	0.278823	0.36	0.395552	0.114064	0.611201	618	7.3	2.08162	1.34472	1.5527	1.94526	90.69	2510.9	615654	221.89	21769.8	0.446637
Shanghai	15.2671	35.07	4.23115	1.92589	8.65407	3979	26.8	1.80977	18.1247	29.0142	56.9144	130.44	2662	532551	282.22	260274	2.0024
Jiangsu	16.3231	169.65	2.39233	0.243344	4.83996	10008	27.3	1.55915	6.12457	5.69376	6.91565	102.5	7436.9	2.9395e+06	253.75	283823	0.85761
Zhejiang	7.95167	39.97	2.29983	0.207973	4.63343	12240	18.6	2.36285	19.7563	4.78632	14.4902	129.27	6366.3	2287947	268.1	598770	2.64701
Anhui	9.69886	17.56	0.372752	0.039291	0.609932	5001	8	2.00569	3.66976	8.06183	11.8598	70.1	4179.9	1.36013e+06	228.78	68878.3	0.71662
Fujian	9.80685	28.12	2.69908	0.124746	4.27173	5158	9.1	2.04272	7.57014	3.04714	8.32784	107.36	3267.5	1.02565e+06	252.67	128986	1.04368
Jiangxi	7.06519	21.27	0.183199	0.0780042	0.281583	1637	5.6	2.08952	2.3104	3.55479	12.3688	68.39	2602	683454	223.76	38304.6	0.5423
Shandong	4.13902	35.18	2.29481	0.203603	2.78026	8358	18.2	1.26922	2.53203	9.33355	14.5392	96.46	7391.2	1.76664e+06	232.57	120534	0.443384
Henan	10.2103	43.73	0.276069	0.246715	0.453378	4011	12.2	1.87209	2.62949	3.94448	10.2177	82.76	6378	1.73863e+06	223.12	83875.3	0.576253
Hubei	7.31961	16.27	2.12366	0.0448181	1.74864	4359	12.3	1.57748	3.43238	4.45487	8.39115	79.59	3639.9	1.2237e+06	239.86	77348.1	0.588084
Hunan	3.35424	19.38	0.361569	0.443721	0.723867	3603	7.4	1.76141	2.29277	3.06389	7.05992	73.2	4350.7	1.28532e+06	217.69	48603.5	0.454402
Guangdong	31.6906	339.86	2.4256	0.313141	4.81833	11542	43.5	2.46282	14.1322	15.8985	21.7613	130.46	11518.4	2.10167e+06	248	767242	2.33288
Guangxi	2.33824	10.19	0.0551381	0.0972287	0.340055	1660	4.2	2.12342	1.49037	3.48189	5.30036	78.01	3163.9	889400	223.32	22835.4	0.347752
Hainan	0.448781	0.09	0.646403	0.0431758	1.24593	521	1.6	3.10742	3.54781	6.4961	12.9774	102.75	816.6	200215	231.56	4869.35	0.416708
Chongqing	11.3873	21.42	1.34516	0.217411	3.71808	2716	4.6	1.9673	3.03823	6.92705	18.0952	94.48	2556	817013	233.89	28382.5	0.446547
Sichuan	10.604	28.49	2.91077	0.352821	4.39873	5120	18.4	2.17076	4.62706	3.73104	7.2301	88.29	6358.4	1.89708e+06	225.41	80147.8	0.60435
Guizhou	1.91581	3.99	0.426859	0.15123	0.651964	1767	3.6	2.85504	1.44183	7.17517	12.8958	86.71	2528.7	792205	209.45	11260.1	0.362495
Yunnan	0.614738	1.02	0.0835789	0.0557869	0.25547	1996	5	3.38765	1.66076	4.17218	8.45053	82.65	3302.1	914164	217.34	17445.8	0.33844
Shaanxi	6.2492	7.15	2.16716	0.109332	3.9706	2300	11.2	2.39691	5.24135	3.60008	5.3996	100.02	3384.8	895886	229.37	36901.6	0.474391
Gansu	1.99504	1.05	0.147215	0.0981894	0.421784	886	2.7	3.22275	1.66519	5.22612	4.51366	84.44	1804.9	598208	204.11	6065.1	0.308179
Qinghai	0.0921286	0.02	0.0155491	0.0964047	0.0260448	233	0.9	2.61264	0.369292	17.4695	17.1701	90.95	434.6	179708	200.38	1078.56	0.187756
Ningxia	5.13036	0.65	0.195355	0.0296662	0.193777	371	0.8	2.98966	0.523892	3.71459	5.33991	106.15	602.1	161376	212.36	3241.47	0.479709
Xinjiang	0.0618672	0.25	0.108812	0.0435247	0.650072	628	2.9	2.62029	0.460118	2.82496	3.38042	88.91	1633.6	771264	208.72	8661.91	0.284983
